# Supplementary material for: Ring finger protein 213 assembles into a sensor for ISGylated proteins with antimicrobial activity
Source: Nat Commun. 2021 Oct 1;12:5772. doi: 10.1038/s41467-021-26061-w (PMC8486878; doi:10.1038/s41467-021-26061-w)
Supplement: Supplementary file 6 — Source Data [file 41467_2021_26061_MOESM6_ESM.zip]

Archive with 67 entries (51 files):
- Source data_2021.08.26/
- Source data_2021.08.26/Blots/
- Source data_2021.08.26/Blots/Figure 1/
- Source data_2021.08.26/Blots/Figure 10/
- Source data_2021.08.26/Blots/Figure 10/Figure 10A.pdf
- Source data_2021.08.26/Blots/Figure 10/Figure 10B.pdf
- Source data_2021.08.26/Blots/Figure 10/Figure 10C.pdf
- Source data_2021.08.26/Blots/Figure 1/Figure 1C.pdf
- Source data_2021.08.26/Blots/Figure 1/Figure 1G.pdf
- Source data_2021.08.26/Blots/Figure 1/Figure 1H.pdf
- Source data_2021.08.26/Blots/Figure 1/Figure 1I.pdf
- Source data_2021.08.26/Blots/Figure 2/
- Source data_2021.08.26/Blots/Figure 2/Figure 2A.pdf
- Source data_2021.08.26/Blots/Figure 2/Figure 2B.pdf
- Source data_2021.08.26/Blots/Figure 2/Figure 2C.pdf
- Source data_2021.08.26/Blots/Figure 3/
- Source data_2021.08.26/Blots/Figure 3/Figure 3A.pdf
- Source data_2021.08.26/Blots/Figure 3/Figure 3B.pdf
- Source data_2021.08.26/Blots/Figure 3/Figure 3C.pdf
- Source data_2021.08.26/Blots/Figure 4/
- Source data_2021.08.26/Blots/Figure 4/Figure 4C.pdf
- Source data_2021.08.26/Blots/Figure 4/Figure 4E.pdf
- Source data_2021.08.26/Blots/Figure 6/
- Source data_2021.08.26/Blots/Figure 6/Figure 6B.pdf
- Source data_2021.08.26/Blots/Figure 7/
- Source data_2021.08.26/Blots/Figure 7/Figure 7A.pdf
- Source data_2021.08.26/Blots/Figure 7/Figure 7B.pdf
- Source data_2021.08.26/Blots/Figure 7/Figure 7C.pdf
- Source data_2021.08.26/Blots/Figure 7/Figure 7D.pdf
- Source data_2021.08.26/Blots/Supplementary Figure 4/
- Source data_2021.08.26/Blots/Supplementary Figure 4/Supplementary figure 4 - Panel A.pdf
- Source data_2021.08.26/Blots/Supplementary Figure 4/Supplementary figure 4 - Panel B.pdf
- Source data_2021.08.26/Blots/Supplementary Figure 4/Supplementary figure 4 - Panel D.pdf
- Source data_2021.08.26/Blots/Supplementary Figure 4/Supplementary figure 4 - Panel E.pdf
- Source data_2021.08.26/Blots/Supplementary Figure 4/Supplementary figure 4 - Panel F.pdf
- Source data_2021.08.26/Blots/Supplementary Figure 5/
- Source data_2021.08.26/Blots/Supplementary Figure 5/Supplementary figure 5 - Panel A.pdf
- Source data_2021.08.26/Blots/Supplementary Figure 6/
- Source data_2021.08.26/Blots/Supplementary Figure 6/Supplementary Figure 6 - panel A.pdf
- Source data_2021.08.26/Blots/Supplementary Figure 6/Supplementary Figure 6 - panel B.pdf
- Source data_2021.08.26/Blots/Supplementary Figure 6/Supplementary Figure 6 - panel C..pdf
- Source data_2021.08.26/Blots/Supplementary Figure 7/
- Source data_2021.08.26/Blots/Supplementary Figure 7/Supplementary Figure 7 - Panel A.pdf
- Source data_2021.08.26/Blots/Supplementary Figure 7/Supplementary Figure 7 - Panel B.pdf
- Source data_2021.08.26/Blots/Supplementary Figure 7/Supplementary Figure 7 - Panel E.pdf
- Source data_2021.08.26/Blots/Supplementary Figure 7/Supplementary Figure 7 - Panel H.pdf
- Source data_2021.08.26/Blots/Supplementary Figure 8/
- Source data_2021.08.26/Blots/Supplementary Figure 8/Supplementary Figure 8 - Panel A.pdf
- Source data_2021.08.26/Blots/Supplementary Figure 8/Supplementary Figure 8 - Panel B.pdf
- Source data_2021.08.26/Blots/Supplementary Figure 8/Supplementary Figure 8 - Panel D.pdf
- Source data_2021.08.26/Blots/Supplementary Figure 9/
- Source data_2021.08.26/Blots/Supplementary Figure 9/Supplementary Figure 9 - Panel A.pdf
- Source data_2021.08.26/Source data quantification and statistical tests/
- Source data_2021.08.26/Source data quantification and statistical tests/Figure 10.xlsx
- Source data_2021.08.26/Source data quantification and statistical tests/Figure 4.xlsx
- Source data_2021.08.26/Source data quantification and statistical tests/Figure 5.xlsx
- Source data_2021.08.26/Source data quantification and statistical tests/Figure 6.xlsx
- Source data_2021.08.26/Source data quantification and statistical tests/Figure 7.xlsx
- Source data_2021.08.26/Source data quantification and statistical tests/Figure 8.xlsx
- Source data_2021.08.26/Source data quantification and statistical tests/Figure 9.xlsx
- Source data_2021.08.26/Source data quantification and statistical tests/Supplementary figure 10.xlsx
- Source data_2021.08.26/Source data quantification and statistical tests/Supplementary figure 12.xlsx
- Source data_2021.08.26/Source data quantification and statistical tests/Supplementary figure 5.xlsx
- Source data_2021.08.26/Source data quantification and statistical tests/Supplementary figure 6.xlsx
- Source data_2021.08.26/Source data quantification and statistical tests/Supplementary figure 7.xlsx
- Source data_2021.08.26/Source data quantification and statistical tests/Supplementary figure 8.xlsx
- Source data_2021.08.26/Source data quantification and statistical tests/Supplementary figure 9.xlsx
