# Supplementary material for: Ring finger protein 213 assembles into a sensor for ISGylated proteins with antimicrobial activity
Source: Nat Commun. 2021 Oct 1;12:5772. doi: 10.1038/s41467-021-26061-w (PMC8486878; doi:10.1038/s41467-021-26061-w)
Supplement: Supplementary file 6 — Source Data [file 41467_2021_26061_MOESM6_ESM.zip › Source data_2021.08.26/Source data quantification and statistical tests/Figure 10.xlsx]

## Sheet: Fig. 10C
mock dmso	flagRNF213 dmso	FLAG RNF213 delta c dmso
100	58	74
100	63	95
100	61	92
Column B	flagRNF213 dmso
vs.	vs.
Column A	mock dmso
Unpaired t test
P value	<0.0001
P value summary	****
Significantly different (P < 0.05)?	Yes
One- or two-tailed P value?	Two-tailed
t, df	t=27.07, df=4
How big is the difference?
Mean of column A	100
Mean of column B	60.67
Difference between means (B - A) ± SEM	-39.33 ± 1.453
95% confidence interval	-43.37 to -35.30
R squared (eta squared)	0.9946
F test to compare variances
F, DFn, Dfd	Infinity, 2, 2
P value	<0.0001
P value summary	****
Significantly different (P < 0.05)?	Yes
Data analyzed
Sample size, column A	3
Sample size, column B	3
Column C	FLAG RNF213 delta c dmso
vs.	vs.
Column A	mock dmso
Unpaired t test
P value	0.1185
P value summary	ns
Significantly different (P < 0.05)?	No
One- or two-tailed P value?	Two-tailed
t, df	t=1.982, df=4
How big is the difference?
Mean of column A	100
Mean of column C	87
Difference between means (C - A) ± SEM	-13.00 ± 6.557
95% confidence interval	-31.21 to 5.206
R squared (eta squared)	0.4956
F test to compare variances
F, DFn, Dfd	Infinity, 2, 2
P value	<0.0001
P value summary	****
Significantly different (P < 0.05)?	Yes
Data analyzed
Sample size, column A	3
Sample size, column C	3
