# Supplementary material for: Ring finger protein 213 assembles into a sensor for ISGylated proteins with antimicrobial activity
Source: Nat Commun. 2021 Oct 1;12:5772. doi: 10.1038/s41467-021-26061-w (PMC8486878; doi:10.1038/s41467-021-26061-w)
Supplement: Supplementary file 6 — Source Data [file 41467_2021_26061_MOESM6_ESM.zip › Source data_2021.08.26/Source data quantification and statistical tests/Figure 4.xlsx]

## Sheet: Fig. 4A-B
Experiment 1	siScramble +IFN				siRNF213 +IFN				siScramble -IFN				siRNF213 -IFN
0	0.75	5.75	3.75	4.75	-0.75	-1.75	-2.75	-5.75	-6.75	-5.75	2.25	-0.75	-5.25	-5.25	8.75	4.75
24	57.25	70.25	77.25	97.25	121.75	126.75	128.75	130.75	380	357	337	300	543.25	577.25	564.25	525.25
48	384.25	338.25	418.25	472.25	844.75	1267.75	1046.75	755.75	3151.5	3292.5	3072.5	3052.5	5146.5	4798.5	4534.5	4185.5
72	2153	1823	2174	2234	3713.75	5131.75	4576.75	3274.75	7233.75	8241.75	7203.75	7507.75	8904.5	7932.5	7351.5	7152.5
AUC calculation - experiment 1
Baseline	0	0	0	0
Total Area	36687	76597	174187	219282
Std. Error	2437	10759	6112	11695
95% Confidence Interval	31910 to 41464	55510 to 97685	162208 to 186165	196360 to 242204
Total Peak Area	36687	76597	174186	219282
Std. Error	2437	10759	6112	11695
95% Confidence Interval	31910 to 41464	55509 to 97685	162208 to 186165	196360 to 242204
Number of Peaks	1	1	1	1
Peak 1
First X	0	0.5087	0.1906	0
Last X	72	72	72	72
Peak X	72	72	72	72
Peak Y	2096	4174	7547	7835
Area	36687	76597	174186	219282
Std. Error	2437	10759	6112	11695
95% Confidence Interval	31910 to 41464	55509 to 97685	162208 to 186165	196360 to 242204
%Area	100	100	100	100
Experiment 2	siScramble +IFN				siRNF213 +IFN				siScramble -IFN				siRNF213 -IFN
0	-4	-11	-9	1	-9.5	9.5	-11.5	7.5	-0.25	7.75	3.75	14.75	-0.5	-3.5	2.5	4.5
24	100.75	98.75	83.75	87.75	107.75	103.75	101.75	122.75	298.5	327.5	339.5	329.5	411	465	423	402
48	411.25	416.25	508.25	480.25	600.5	995.5	839.5	721.5	1722.75	2460.75	2105.75	2338.75	2622.75	3026.75	3115.75	3091.75
72	1488.75	1361.75	1637.75	1542.75	1792.75	2868.75	2767.75	2125.75	3148	4905	4413	4700	4321.75	4810.75	4954.75	5025.75
AUC calculation - experiment 2	siScramble +IFN	siRNF213 +IFN	siScramble -IFN	siRNF213 -IFN
Baseline	0	0	0	0
Total Area	31154	50211	111114	138696
Std. Error	1609	6822	10956	5482
95% Confidence Interval	28000 to 34308	36841 to 63582	89641 to 132587	127952 to 149440
Total Peak Area	31150	50211	111114	138696
Std. Error	1609	6822	10956	5482
95% Confidence Interval	27996 to 34304	36841 to 63582	89641 to 132587	127952 to 149440
Number of Peaks	1	1	1	1
Peak 1
First X	1.401	0.2182	0	0
Last X	72	72	72	72
Peak X	72	72	72	72
Peak Y	1508	2389	4292	4778
Area	31150	50211	111114	138696
Std. Error	1609	6822	10956	5482
95% Confidence Interval	27996 to 34304	36841 to 63582	89641 to 132587	127952 to 149440
%Area	100	100	100	100
Experiment 3	siScramble +IFN				siRNF213 +IFN				siScramble -IFN				siRNF213 -IFN
0	-8.75	-11.75	-7.75	-12.75	-9.75	-11.75	-2.75	-8.75	15.75	-5.25	-11.25	-17.25	0	-17	-12	-6
24	32	41	56	31	78.75	71.75	59.75	66.75	379.25	429.25	405.25	400.25	722.75	578.75	721.75	705.75
48	80.25	131.25	138.25	91.25	299.5	309.5	219.5	343.5	1993.25	2056.25	1934.25	2075.25	3763.5	3408.5	3639.5	3489.5
72	570	872	794	608	1505.75	1526.75	1275.75	1541.75	5402	4892	5297	4778	7693.75	7991.75	7826.75	7525.75
AUC calculation experiment 3	siScramble +IFN	siRNF213 +IFN	siScramble -IFN	siRNF213 -IFN
Baseline	0	0	0	0
Total Area	12065	26166	119092	195192
Std. Error	1819	1753	3819	3766
95% Confidence Interval	8500 to 15630	22730 to 29602	111607 to 126578	187811 to 202572
Total Peak Area	12040	26156	119092	195190
Std. Error	1819	1753	3819	3766
95% Confidence Interval	8475 to 15605	22719 to 29592	111606 to 126577	187810 to 202571
Number of Peaks	1	1	1	1
Peak 1
First X	4.896	2.555	0.2647	0.3039
Last X	72	72	72	72
Peak X	72	72	72	72
Peak Y	711	1463	5092	7760
Area	12040	26156	119092	195190
Std. Error	1819	1753	3819	3766
95% Confidence Interval	8475 to 15605	22719 to 29592	111606 to 126577	187810 to 202571
%Area	100	100	100	100
siScramble -IFN			siScramble -IFN
100	100	100	125.889	124.823	163.9
Column B	siScramble -IFN
vs.	vs.
Column A	siScramble -IFN
Unpaired t test
P value	0.041
P value summary	*
Significantly different (P < 0.05)?	Yes
One- or two-tailed P value?	Two-tailed
t, df	t=2.973, df=4
How big is the difference?
Mean of column A	100
Mean of column B	138.2
Difference between means (B - A) ± SEM	38.20 ± 12.85
95% confidence interval	2.522 to 73.89
R squared (eta squared)	0.6884
siScramble +IFN			siScramble +IFN
100	100	100	208.785	161.17	216.875
Column B	siScramble +IFN
vs.	vs.
Column A	siScramble +IFN
Unpaired t test
P value	0.0053
P value summary	**
Significantly different (P < 0.05)?	Yes
One- or two-tailed P value?	Two-tailed
t, df	t=5.502, df=4
How big is the difference?
Mean of column A	100
Mean of column B	195.6
Difference between means (B - A) ± SEM	95.61 ± 17.38
95% confidence interval	47.36 to 143.9
R squared (eta squared)	0.8833

## Sheet: Fig. 4D
experiment 1	Mock				RNF213 WT				MxB WT
0	-17.75	-16.75	-8.75	-10.75	-3	4	-2	13	-1.25	2.75	2.75	5.75
24	122	161	106	113	79.25	108.25	83.25	79.25	85.5	90.5	104.5	76.5
48	3372.75	4389.75	3655.75	3749.75	2574.25	2667.25	2284.25	2272.25	1608.25	1610.25	1666.25	1492.25
72	13781.2	13797.2	13912.2	14279.2	11999.2	12648.2	11402.2	10555.2	7899	7919	7548	7205
AUC - experiment 1	Mock	RNF213 WT	MxB WT
Baseline	0	0	0
Total Area	261199	200739	132147
Std. Error	7812	11221	4246
95% Confidence Interval	245887 to 276512	178747 to 222731	123826 to 140468
Total Peak Area	261184	200739	132147
Std. Error	7812	11221	4246
95% Confidence Interval	245872 to 276496	178747 to 222731	123826 to 140468
Number of Peaks	1	1	1
Peak 1
First X	2.331	0	0
Last X	72	72	72
Peak X	72	72	72
Peak Y	13943	11651	7643
Area	261184	200739	132147
Std. Error	7812	11221	4246
95% Confidence Interval	245872 to 276496	178747 to 222731	123826 to 140468
%Area	100	100	100
Experiment 2	Mock				RNF213 WT				MxB WT
0	-2.25	0.75	-3.25	-9.25	-3.75	-5.75	-3.75	-1.75	-16.25	-3.25	10.75	7.75
24	82.75	98.75	87.75	66.75	70	33	34	51	49.75	22.75	78.75	76.75
48	2602.25	2699.25	2849.25	2334.25	1973.5	2402.5	1642.5	1739.5	1301.5	1409.5	1364.5	1459.5
72	10215.5	10932.5	10706.5	10826.5	8810.5	10185.5	7797.5	8589.5	6556.75	6310.75	6025.75	6970.75
AUC- experiment 2	Mock	RNF213 WT	MxB WT
Baseline	0	0	0
Total Area	192930	153787	112167
Std. Error	5294	13236	4958
95% Confidence Interval	182554 to 203307	127845 to 179729	102449 to 121885
Total Peak Area	192929	153783	112167
Std. Error	5294	13236	4958
95% Confidence Interval	182552 to 203305	127841 to 179725	102449 to 121885
Number of Peaks	1	1	1
Peak 1
First X	0.96	1.773	0.1048
Last X	72	72	72
Peak X	72	72	72
Peak Y	10670	8846	6466
Area	192929	153783	112167
Std. Error	5294	13236	4958
95% Confidence Interval	182552 to 203305	127841 to 179725	102449 to 121885
%Area	100	100	100
	Mock	RNF213 WT	MxB WT
exp1	100	76.8529	50.5925
exp2	100	79.7113	58.1387
Column B	RNF213 WT			Column C	MxB WT
vs.	vs.			vs.	vs.
Column A	Mock			Column A	Mock
Unpaired t test				Unpaired t test
P value	0.0043			P value	0.0068
P value summary	**			P value summary	**
Significantly different (P < 0.05)?	Yes			Significantly different (P < 0.05)?	Yes
One- or two-tailed P value?	Two-tailed			One- or two-tailed P value?	Two-tailed
t, df	t=15.20, df=2			t, df	t=12.09, df=2
How big is the difference?				How big is the difference?
Mean of column A	100			Mean of column A	100
Mean of column B	78.28			Mean of column C	54.37
Difference between means (B - A) ± SEM	-21.72 ± 1.429			Difference between means (C - A) ± SEM	-45.63 ± 3.773
95% confidence interval	-27.87 to -15.57			95% confidence interval	-61.87 to -29.40
R squared (eta squared)	0.9914			R squared (eta squared)	0.9865
