# Supplementary material for: Ring finger protein 213 assembles into a sensor for ISGylated proteins with antimicrobial activity
Source: Nat Commun. 2021 Oct 1;12:5772. doi: 10.1038/s41467-021-26061-w (PMC8486878; doi:10.1038/s41467-021-26061-w)
Supplement: Supplementary file 6 — Source Data [file 41467_2021_26061_MOESM6_ESM.zip › Source data_2021.08.26/Source data quantification and statistical tests/Figure 5.xlsx]

## Sheet: Fig. 5A
Days post infection	Scramble			RNF213			RSV-N
1	4080	1800	1080	3468	840	600	300	200	680
2	61268	133634	32721.6	36992	60112	50866.7	680	2420	1180
3	188659	160360	227963	259406	235824	173724	5440	6700	6400
4	267267	125773	192590	169932	181742	149355	11560	12000	13600
5	165077	129472	106907	314841	345875	172938	11400	15920	13872
6	254218	94329.6	169479	180798	272612	118374	7860.8	8800	5720
Below threshold?	P value	Mean of Scramble	Mean of RNF213	Difference
No	0.98739	2320	1636	684
No	0.541138	75874	49324	26551
No	0.481009	192328	222985	-30657
No	0.516514	195210	167010	28200
Yes	0.002576	133819	277885	-144066
No	0.67937	172676	190595	-17920

## Sheet: Fig. 5B
Days post infection	Scramble			RNF213			RSV-N
1	740	600	780	400	200	300	200	540	440
2	1200	2400	740	1400	1000	680	100	100	100
3	9248	8400	5200	15721.6	9248	13380	100	540	200
4	15721.6	13872	17108.8	25432	22780	21760	1200	680	400
5	33320	40460	44322.4	86468.8	67048	67673.6	6242.4	6768	4600
6	9030.4	7860.8	10880	46240	27472	21420	2312	2800	3500
Below threshold?	P value	Mean of Scramble	Mean of RNF213	Difference
No	0.926781	706.7	300	406.7
No	0.924388	1447	1027	420
No	0.249576	7616	12783	-5167
No	0.089217	15567	23324	-7757
Yes	<0.000001	39367	73730	-34363
Yes	3e-05	9257	31711	-22454

## Sheet: Fig. 5C
Scramble	RSV-N	RNF213			Column C	RNF213		Column B	RSV-N
415	45	54			vs.	vs.		vs.	vs.
326	37	358			Column A	Scramble		Column A	Scramble
240	40	27
212	158	292			Mann Whitney test			Mann Whitney test
402	21	227			P value	0.0036		P value	0.0105
59	146	240			Exact or approximate P value?	Approximate		Exact or approximate P value?	Exact
148	77	27			P value summary	**		P value summary	*
119	22	21			Significantly different (P < 0.05)?	Yes		Significantly different (P < 0.05)?	Yes
632		264			One- or two-tailed P value?	Two-tailed		One- or two-tailed P value?	Two-tailed
249		213			Sum of ranks in column A,C	56263 , 45213		Sum of ranks in column A,B	37400 , 550
339		269			Mann-Whitney U	20485		Mann-Whitney U	514
31		160
21		452						Difference between medians
196		393						Median of column A	176.0, n=267
35		117						Median of column B	42.50, n=8
96		244						Difference: Actual	-133.5
24		125						Difference: Hodges-Lehmann	-101
48		441
206		330
286		36
293		116
222		352
330		230
308		328
431		501
200		136
252		502
49		20
176		564
279		115
40		625
278		172
373		52
178		373
25		511
300		27
295		39
95		298
250		38
22		24
217		470
186		82
248		439
219		28
72		300
584		168
24		57
133		33
231		65
370		30
339		240
236		228
54		30
99		24
324		278
227		408
29		358
251		756
69		435
148		24
195		507
322		175
278		23
62		621
206		457
111		141
140		416
233		888
350		75
63		180
21		296
35		310
165		652
293		22
210		397
298		802
28		341
331		593
238		75
278		173
183		227
184		241
303		277
33		208
461		854
27		162
52		265
176		667
21		391
49		362
547		140
35		22
217		65
65		32
86		272
173		393
133		786
22		281
316		548
39		64
29		36
370		419
111		392
190		452
370		41
493		90
228		207
167		999
78		207
441		312
104		489
258		193
68		480
65		517
297		407
22		320
279		742
135		250
20		43
657		1011
2271		167
26		466
385		22
139		253
25		215
160		185
20		21
260		230
253		355
122		293
187		20
416		200
194		277
38		276
191		359
594		411
46		97
318		43
138		179
234		459
148		59
509		42
544		27
173		278
350		432
31		420
570		24
111		48
163		865
423		69
122		391
69		238
68		187
21		79
509		574
220		143
68		57
61		615
292		54
150		232
253		23
23		241
400		20
403		25
426		34
482		28
212		597
28		20
704		243
96		182
42		319
239		976
36		47
317		21
586		30
20		21
42		334
157		287
25		361
425		482
403		225
38		115
258		86
22
22
337
194
210
54
187
49
97
146
28
374
21
48
1111
245
77
29
24
23
283
289
30
124
38
195
173
204
34
206
146
195
302
28
25
196
386
192
30
349
20
36
27
365
411
57
239
119
64
61
43
21
407
111
554
129
190
205
236
159
157
25
27
39
89
39
836
318
176
259
68
373
295
112
21
114
285
43
30
66
211
195
51
132

## Sheet: Fig. 5D
Scramble	RSV-N	RNF213		Column C	RNF213		Column B	RSV-N
20	27	273		vs.	vs.		vs.	vs.
200	25	110		Column A	Scramble		Column A	Scramble
26	42	292
202	32	21		Mann Whitney test			Mann Whitney test
180		291		P value	0.0001		P value	0.0213
254		215		Exact or approximate P value?	Exact		Exact or approximate P value?	Exact
277		39		P value summary	***		P value summary	*
22		109		Significantly different (P < 0.05)?	Yes		Significantly different (P < 0.05)?	Yes
222		325		One- or two-tailed P value?	Two-tailed		One- or two-tailed P value?	Two-tailed
206		56		Sum of ranks in column A,C	11921 , 12833		Sum of ranks in column A,B	8034 , 94
233		210		Mann-Whitney U	4295		Mann-Whitney U	84
125		185
27		208		Difference between medians			Difference between medians
94		332		Median of column A	125.0, n=123		Median of column A	125.0, n=123
21		161		Median of column C	189.0, n=99		Median of column B	29.50, n=4
89		26		Difference: Actual	64		Difference: Actual	-95.5
24		189		Difference: Hodges-Lehmann	62		Difference: Hodges-Lehmann	-90.5
133		22
127		64
74		51
220		111
35		282
46		337
237		130
23		370
34		126
42		299
226		220
70		155
92		189
52		161
340		140
115		95
208		252
164		190
39		358
164		245
174		858
93		25
46		20
99		385
162		254
128		228
90		30
21		40
196		274
196		347
162		298
192		29
213		369
24		22
34		311
166		307
22		49
128		20
265		274
143		266
211		440
152		179
171		541
26		113
201		335
299		46
90		215
21		172
33		123
141		106
27		88
298		40
67		47
210		212
169		386
22		29
28		88
112		228
230		86
162		24
216		272
91		323
248		380
63		168
31		166
74		191
107		247
21		34
178		240
196		341
60		163
182		408
150		170
25		304
114		50
125		25
27		160
128		307
216		181
102		129
136		310
96		242
210
100
40
38
181
59
25
280
29
134
247
171
21
58
223
47
441
222
33
158
470
41
62
472
