# Supplementary material for: Ring finger protein 213 assembles into a sensor for ISGylated proteins with antimicrobial activity
Source: Nat Commun. 2021 Oct 1;12:5772. doi: 10.1038/s41467-021-26061-w (PMC8486878; doi:10.1038/s41467-021-26061-w)
Supplement: Supplementary file 6 — Source Data [file 41467_2021_26061_MOESM6_ESM.zip › Source data_2021.08.26/Source data quantification and statistical tests/Figure 6.xlsx]

## Sheet: Fig. 6A
24h	siScramble	siRNF213				Unpaired t test
	785.025	3398.24				P value	0.0191
	265.171	2663.2				P value summary	*
	1648.12	4625.54				Are means signif. different? (P < 0.05)	Yes
						One- or two-tailed P value?	Two-tailed
						t, df	t=3.803 df=4
						How big is the difference?
						Mean ± SEM of column A	899.4 ± 403.3 N=3
						Mean ± SEM of column B	3562 ± 572.4 N=3
						Difference between means	-2663 ± 700.2
						95% confidence interval	-4607 to -719.1
						R square	0.7834

## Sheet: Fig. 6B
24h	Scr	siRNF213				Paired t test
	815.389	2921.58				P value	0.0461
	348.753	2657.97				P value summary	*
	1097.74	8181.02				Significantly different (P < 0.05)?	Yes
	15581.1	28098.7				One- or two-tailed P value?	One-tailed
						t, df	t=2.444, df=3
						Number of pairs	4
						How big is the difference?
						Mean of differences (B - A)	6004
						SD of differences	4914
						SEM of differences	2457
						95% confidence interval	-1815 to 13823
						R squared (partial eta squared)	0.6656

## Sheet: Fig. 6C
CVB3	siScramble	siRNF213							Unpaired t test
24h	275000	750000							P value	0.0046
	288000	625000							P value summary	**
	325000	550000							Significantly different (P < 0.05)?	Yes
									One- or two-tailed P value?	Two-tailed
									t, df	t=5.740, df=4
									How big is the difference?
									Mean of column A	296000
									Mean of column B	641667
									Difference between means (B - A) ± SEM	345667 ± 60226
									95% confidence interval	178454 to 512879
									R squared (eta squared)	0.8917
