# Supplementary material for: Ring finger protein 213 assembles into a sensor for ISGylated proteins with antimicrobial activity
Source: Nat Commun. 2021 Oct 1;12:5772. doi: 10.1038/s41467-021-26061-w (PMC8486878; doi:10.1038/s41467-021-26061-w)
Supplement: Supplementary file 6 — Source Data [file 41467_2021_26061_MOESM6_ESM.zip › Source data_2021.08.26/Source data quantification and statistical tests/Figure 7.xlsx]

## Sheet: Fig. 7A
si scramble	si ISG15	si RNF213		Column C	si RNF213		Column B	si ISG15
100	108	139		vs.	vs.		vs.	vs.
100	113	133		Column A	si scramble		Column A	si scramble
100	117	133
				Unpaired t test			Unpaired t test
				P value	<0.0001		P value	0.0082
				P value summary	****		P value summary	**
				Significantly different (P < 0.05)?	Yes		Significantly different (P < 0.05)?	Yes
				One- or two-tailed P value?	Two-tailed		One- or two-tailed P value?	Two-tailed
				t, df	t=17.50, df=4		t, df	t=4.865, df=4
				How big is the difference?			How big is the difference?
				Mean of column A	100		Mean of column A	100
				Mean of column C	135		Mean of column B	112.7
				Difference between means (C - A) ± SEM	35.00 ± 2.000		Difference between means (B - A) ± SEM	12.67 ± 2.603
				95% confidence interval	29.45 to 40.55		95% confidence interval	5.438 to 19.89
				R squared (eta squared)	0.9871		R squared (eta squared)	0.8555
				F test to compare variances			F test to compare variances
				F, DFn, Dfd	Infinity, 2, 2		F, DFn, Dfd	Infinity, 2, 2
				P value	<0.0001		P value	<0.0001
				P value summary	****		P value summary	****
				Significantly different (P < 0.05)?	Yes		Significantly different (P < 0.05)?	Yes
				Data analyzed			Data analyzed
				Sample size, column A	3		Sample size, column A	3
				Sample size, column C	3		Sample size, column B	3

## Sheet: Fig. 7B
mock	HA ISG15	flag RNF213				Column C	flag RNF213		Column B	HA ISG15
100	31	16				vs.	vs.		vs.	vs.
100	7	4				Column A	mock		Column A	mock
100	16	25
						Unpaired t test			Unpaired t test
						P value	0.0002		P value	0.0003
						P value summary	***		P value summary	***
						Significantly different (P < 0.05)?	Yes		Significantly different (P < 0.05)?	Yes
						One- or two-tailed P value?	Two-tailed		One- or two-tailed P value?	Two-tailed
						t, df	t=13.97, df=4		t, df	t=11.71, df=4
						How big is the difference?			How big is the difference?
						Mean of column A	100		Mean of column A	100
						Mean of column C	15		Mean of column B	18
						Difference between means (C - A) ± SEM	-85.00 ± 6.083		Difference between means (B - A) ± SEM	-82.00 ± 7.000
						95% confidence interval	-101.9 to -68.11		95% confidence interval	-101.4 to -62.56
						R squared (eta squared)	0.9799		R squared (eta squared)	0.9717
						F test to compare variances			F test to compare variances
						F, DFn, Dfd	Infinity, 2, 2		F, DFn, Dfd	Infinity, 2, 2
						P value	<0.0001		P value	<0.0001
						P value summary	****		P value summary	****
						Significantly different (P < 0.05)?	Yes		Significantly different (P < 0.05)?	Yes
						Data analyzed			Data analyzed
						Sample size, column A	3		Sample size, column A	3
						Sample size, column C	3		Sample size, column B	3

## Sheet: Fig. 7C
Experiment 1
CONTROL+MOCK	CONTROL+flagRNF213	KO ISG15+flagRNF213	KO ISG15+MOCK
211	89	51	59
209	85	56	50
188	78	50	55
Experiment 2
CONTROL+MOCK	CONTROL+flagRNF213	KO ISG15+flagRNF213	KO ISG15+MOCK
71	59	109	75
79	36	92	104
78	39	104	61
Experiment 3
CONTROL+MOCK	CONTROL+flagRNF213	KO ISG15+flagRNF213	KO ISG15+MOCK
102	59	95	82
109	44	106	87
115	30	102	92
Control cells
E.V.	FLAG-RNF213
100	42
100	59
100	40
Column B	FLAG-RNF213
vs.	vs.
Column A	E.V.
Unpaired t test
P value	0.0009
P value summary	***
Significantly different (P < 0.05)?	Yes
One- or two-tailed P value?	Two-tailed
t, df	t=8.793, df=4
How big is the difference?
Mean of column A	100
Mean of column B	47
Difference between means (B - A) ± SEM	-53.00 ± 6.028
95% confidence interval	-69.74 to -36.26
R squared (eta squared)	0.9508
F test to compare variances
F, DFn, Dfd	Infinity, 2, 2
P value	<0.0001
P value summary	****
Significantly different (P < 0.05)?	Yes
Data analyzed
Sample size, column A	3
Sample size, column B	3
ISG15 KO cells
E.V.	FLAG-RNF213
100	95
100	128
100	116
Column B	FLAG-RNF213
vs.	vs.
Column A	E.V.
Unpaired t test
P value	0.2489
P value summary	ns
Significantly different (P < 0.05)?	No
One- or two-tailed P value?	Two-tailed
t, df	t=1.348, df=4
How big is the difference?
Mean of column A	100
Mean of column B	113
Difference between means (B - A) ± SEM	13.00 ± 9.644
95% confidence interval	-13.78 to 39.78
R squared (eta squared)	0.3124
F test to compare variances
F, DFn, Dfd	Infinity, 2, 2
P value	<0.0001
P value summary	****
Significantly different (P < 0.05)?	Yes
Data analyzed
Sample size, column A	3
Sample size, column B	3

## Sheet: Fig. 7D
control cells	E.V	HA-ISG15
	100	67
	100	78
	100	77
Column B	HA-ISG15
vs.	vs.
Column A	E.V
Unpaired t test
P value	0.0018
P value summary	**
Significantly different (P < 0.05)?	Yes
One- or two-tailed P value?	Two-tailed
t, df	t=7.403, df=4
How big is the difference?
Mean of column A	100
Mean of column B	74
Difference between means (B - A) ± SEM	-26.00 ± 3.512
95% confidence interval	-35.75 to -16.25
R squared (eta squared)	0.932
F test to compare variances
F, DFn, Dfd	Infinity, 2, 2
P value	<0.0001
P value summary	****
Significantly different (P < 0.05)?	Yes
RNF213 KO cells	E.V.	HA-ISG15
	100	72
	100	64
	100	71
Column B	HA-ISG15
vs.	vs.
Column A	E.V.
Unpaired t test
P value	0.0002
P value summary	***
Significantly different (P < 0.05)?	Yes
One- or two-tailed P value?	Two-tailed
t, df	t=12.32, df=4
How big is the difference?
Mean of column A	100
Mean of column B	69
Difference between means (B - A) ± SEM	-31.00 ± 2.517
95% confidence interval	-37.99 to -24.01
R squared (eta squared)	0.9743
F test to compare variances
F, DFn, Dfd	Infinity, 2, 2
P value	<0.0001
P value summary	****
Significantly different (P < 0.05)?	Yes
