# Supplementary material for: Ring finger protein 213 assembles into a sensor for ISGylated proteins with antimicrobial activity
Source: Nat Commun. 2021 Oct 1;12:5772. doi: 10.1038/s41467-021-26061-w (PMC8486878; doi:10.1038/s41467-021-26061-w)
Supplement: Supplementary file 6 — Source Data [file 41467_2021_26061_MOESM6_ESM.zip › Source data_2021.08.26/Source data quantification and statistical tests/Figure 8.xlsx]

## Sheet: Fig. 8B
untreated	Listeria		Column B	Listeria
2.7027	91.1392		vs.	vs.
2.7027	91.1392		Column A	untreated
2.7027	97.7273
2.7027	97.7273		Unpaired t test
2.7027	97.7273		P value	0.8475
2.7027	89.8551		P value summary	ns
2.7027	89.8551		Significantly different (P < 0.05)?	No
77.4194	91.5344		One- or two-tailed P value?	Two-tailed
77.4194	100		t, df	t=0.1928, df=104
81.25	86.5169
98.2143	86.5169		How big is the difference?
98.2143	86.5169		Mean of column A	68.29
98.2143	24.1379		Mean of column B	67.14
98.2143	24.1379		Difference between means (B - A) ± SEM	-1.152 ± 5.974
49.5146	24.1379		95% confidence interval	-13.00 to 10.69
49.5146	24.1379		R squared (eta squared)	0.0003573
92.4528	94.4444
92.4528	94.4444		F test to compare variances
92.4528	98.5437		F, DFn, Dfd	1.361, 39, 65
92.4528	98.5437		P value	0.2685
77.4194	90.9091		P value summary	ns
77.4194	99.6587		Significantly different (P < 0.05)?	No
77.4194	2.54425
77.4194	2.54425		Data analyzed
77.4194	2.54425		Sample size, column A	66
77.4194	2.54425		Sample size, column B	40
77.4194	95.2703
77.4194	95.2703
77.4194	98.4127
89.2857	63.8298
83.0189	63.8298
33.7079	63.8298
33.7079	40.7407
71.2871	53.5461
71.2871	53.5461
71.2871	53.5461
69.0476	53.5461
59.375	53.5461
100	53.5461
100	53.5461
77.7494
77.7494
77.7494
77.7494
98.3607
98.3607
98.3607
70.9677
48.9796
48.9796
48.9796
48.9796
48.9796
48.9796
60
60
60
84.5261
84.5261
84.5261
84.5261
84.5261
84.5261
84.5261
84.5261
84.5261

## Sheet: Fig. 8D
RNF213			RNF213
52.8689		Number of values	40
52.8689
92.0489		Mean	58.69
92.0489		Std. Deviation	22.58
92.0489		Std. Error of Mean	3.57
45.4545
45.4545
32.5123
22.6027
65.43
65.43
65.43
61.5385
61.5385
61.5385
61.5385
66.6667
66.6667
36.2573
36.2573
23.5294
21.1538
36.1413
36.1413
36.1413
36.1413
66.6667
66.6667
21.5909
53.2423
53.2423
53.2423
45.2489
88.8889
88.8889
88.8889
88.8889
88.8889
88.8889
88.8889
