# Supplementary material for: Ring finger protein 213 assembles into a sensor for ISGylated proteins with antimicrobial activity
Source: Nat Commun. 2021 Oct 1;12:5772. doi: 10.1038/s41467-021-26061-w (PMC8486878; doi:10.1038/s41467-021-26061-w)
Supplement: Supplementary file 6 — Source Data [file 41467_2021_26061_MOESM6_ESM.zip › Source data_2021.08.26/Source data quantification and statistical tests/Figure 9.xlsx]

## Sheet: Fig. 9A
Spleen	24h KO-/-	24h KO+/+	48h KO-/-	48h KO+/+	72h KO-/-	72h KO+/+
	10500000	250000	150000000	80000	8000000000	260000
	4450000	130000	32000000	155000	3500000000	4000000
	27500000	650000	52500000	1800000	1400000000	7500000
	2000000	405000	3400000000	4500000	4950000000	4150000
	505000	360000		195000	1450000000	800000
24h	Column B	24u KO+/+
	vs.	vs.
	Column A	24u KO-/-
	Mann Whitney test
	P value	0.0159
	Exact or approximate P value?	Exact
	P value summary	*
	Significantly different (P < 0.05)?	Yes
	One- or two-tailed P value?	Two-tailed
	Sum of ranks in column A,B	39 , 16
	Mann-Whitney U	1
	Difference between medians
	Median of column A	4450000, n=5
	Median of column B	360000, n=5
	Difference: Actual	-4090000
	Difference: Hodges-Lehmann	-4090000
48h	Column D	48u KO+/+
	vs.	vs.
	Column C	48u KO-/-
	Mann Whitney test
	P value	0.0159
	Exact or approximate P value?	Exact
	P value summary	*
	Significantly different (P < 0.05)?	Yes
	One- or two-tailed P value?	Two-tailed
	Sum of ranks in column C,D	30 , 15
	Mann-Whitney U	0
	Difference between medians
	Median of column C	101250000, n=4
	Median of column D	195000, n=5
	Difference: Actual	-101055000
	Difference: Hodges-Lehmann	-98960000
72h	Column F	72u KO+/+
	vs.	vs.
	Column E	72u KO-/-
	Mann Whitney test
	P value	0.0079
	Exact or approximate P value?	Exact
	P value summary	**
	Significantly different (P < 0.05)?	Yes
	One- or two-tailed P value?	Two-tailed
	Sum of ranks in column E,F	40 , 15
	Mann-Whitney U	0
	Difference between medians
	Median of column E	3500000000, n=5
	Median of column F	4000000, n=5
	Difference: Actual	-3496000000
	Difference: Hodges-Lehmann	-3496000000

## Sheet: Fig. 9B
Liver	24h KO -/-	24h KO +/+	48h KO-/-	48h KO+/+	72h KO-/-	72h KO+/+
	0	0	150000	495000	595000	45000
	0	0	360000	70000	765000	215000
	0	0	0	180000	450000	10000
	0	0	0	0	2250000	340000
	0	0	0	0	1050000	0
24h	Column B	24 KO +/+
	vs.	vs.
	Column A	24 KO -/-
	Mann Whitney test
	P value	>0.9999
	Exact or approximate P value?	Exact
	P value summary	ns
	Significantly different (P < 0.05)?	No
	One- or two-tailed P value?	Two-tailed
	Sum of ranks in column A,B	27.50 , 27.50
	Mann-Whitney U	12.5
	Difference between medians
	Median of column A	0.000, n=5
	Median of column B	0.000, n=5
	Difference: Actual	0
	Difference: Hodges-Lehmann	0
48h	Column D	48u KO+/+
	vs.	vs.
	Column C	48u KO-/-
	Mann Whitney test
	P value	0.6825
	Exact or approximate P value?	Exact
	P value summary	ns
	Significantly different (P < 0.05)?	No
	One- or two-tailed P value?	Two-tailed
	Sum of ranks in column C,D	25 , 30
	Mann-Whitney U	10
	Difference between medians
	Median of column C	0.000, n=5
	Median of column D	70000, n=5
	Difference: Actual	70000
	Difference: Hodges-Lehmann	0
72h	Column F	72u KO+/+
	vs.	vs.
	Column E	72u KO-/-
	Mann Whitney test
	P value	0.0079
	Exact or approximate P value?	Exact
	P value summary	**
	Significantly different (P < 0.05)?	Yes
	One- or two-tailed P value?	Two-tailed
	Sum of ranks in column E,F	40 , 15
	Mann-Whitney U	0
	Difference between medians
	Median of column E	765000, n=5
	Median of column F	45000, n=5
	Difference: Actual	-720000
	Difference: Hodges-Lehmann	-710000
