# Supplementary material for: Ring finger protein 213 assembles into a sensor for ISGylated proteins with antimicrobial activity
Source: Nat Commun. 2021 Oct 1;12:5772. doi: 10.1038/s41467-021-26061-w (PMC8486878; doi:10.1038/s41467-021-26061-w)
Supplement: Supplementary file 6 — Source Data [file 41467_2021_26061_MOESM6_ESM.zip › Source data_2021.08.26/Source data quantification and statistical tests/Supplementary figure 10.xlsx]

## Sheet: Sup. fig. 10A
untreated	Listeria
5.28571	39.5
46.5	29.3333
32	69
14	189
51.5	39
13.25	29.6667
10.3333	50.75
56	63
53	103
44.5	66
33.6667	293
42	226
32	74
33.5	63
97.75	31.3333
81.3333	54
31	80.5714
98
30
114.889
Column B	Listeria
vs.	vs.
Column A	untreated
Unpaired t test
P value	0.0279
P value summary	*
Significantly different (P < 0.05)?	Yes
One- or two-tailed P value?	Two-tailed
t, df	t=2.294, df=35
How big is the difference?
Mean of column A	46.03
Mean of column B	88.24
Difference between means (B - A) ± SEM	42.22 ± 18.41
95% confidence interval	4.850 to 79.59
R squared (eta squared)	0.1307
F test to compare variances
F, DFn, Dfd	6.090, 16, 19
P value	0.0003
P value summary	***
Significantly different (P < 0.05)?	Yes
Data analyzed
Sample size, column A	20
Sample size, column B	17
