# Supplementary material for: Ring finger protein 213 assembles into a sensor for ISGylated proteins with antimicrobial activity
Source: Nat Commun. 2021 Oct 1;12:5772. doi: 10.1038/s41467-021-26061-w (PMC8486878; doi:10.1038/s41467-021-26061-w)
Supplement: Supplementary file 6 — Source Data [file 41467_2021_26061_MOESM6_ESM.zip › Source data_2021.08.26/Source data quantification and statistical tests/Supplementary figure 12.xlsx]

## Sheet: Sup. fig. 12A
Liver	WT	KO-/-
	9375.5	99550
	15075	144480
	6435	106145
	40770	93345
	6384	130130
	13608	105355
Column B	KO-/-
vs.	vs.
Column A	WT
Mann Whitney test
P value	0.0022
Exact or approximate P value?	Exact
P value summary	**
Significantly different (P < 0.05)?	Yes
One- or two-tailed P value?	Two-tailed
Sum of ranks in column A,B	21 , 57
Mann-Whitney U	0
Difference between medians
Median of column A	11492, n=6
Median of column B	105750, n=6
Difference: Actual	94258
Difference: Hodges-Lehmann	93141

## Sheet: Sup. fig. 12B
Spleen	WT	KO-/-
	94500	79000000000
	89100	65100000000
	1362500	63050000000
	584000	81900000000
	912000	120750000000
	672000	51600000000
Column B	KO-/-
vs.	vs.
Column A	WT
Mann Whitney test
P value	0.0022
Exact or approximate P value?	Exact
P value summary	**
Significantly different (P < 0.05)?	Yes
One- or two-tailed P value?	Two-tailed
Sum of ranks in column A,B	21 , 57
Mann-Whitney U	0
Difference between medians
Median of column A	628000, n=6
Median of column B	72050000000, n=6
Difference: Actual	72049372000
Difference: Hodges-Lehmann	72049274200

## Sheet: Sup. fig. 12C
Liver	WT	KO-/-
	600000	550000
	40000	270000
	50000	390000
	50000	790000
	110000	880000
	20000	1040000
	90000	990000
	80000
Column B	KO-/-
vs.	vs.
Column A	WT
Mann Whitney test
P value	0.0022
Exact or approximate P value?	Exact
P value summary	**
Significantly different (P < 0.05)?	Yes
One- or two-tailed P value?	Two-tailed
Sum of ranks in column A,B	39 , 81
Mann-Whitney U	3
Difference between medians
Median of column A	65000, n=8
Median of column B	790000, n=7
Difference: Actual	725000
Difference: Hodges-Lehmann	605000

## Sheet: Sup. fig. 12D
Spleen	WT	KO-/-
	1100000	2600000000000
	450000	250000000000
	1000000	35000000000
	3250000	700000000000
	1650000	7100000000000
	950000	1850000000000
	550000	3950000000000
	800000
Column B	KO-/-
vs.	vs.
Column A	WT
Mann Whitney test
P value	0.0003
Exact or approximate P value?	Exact
P value summary	***
Significantly different (P < 0.05)?	Yes
One- or two-tailed P value?	Two-tailed
Sum of ranks in column A,B	36 , 84
Mann-Whitney U	0
Difference between medians
Median of column A	975000, n=8
Median of column B	1850000000000, n=7
Difference: Actual	1849999025000
Difference: Hodges-Lehmann	1849999025000

## Sheet: Sup. fig. 12E
Lung titers in vivo RSV infection	RNF213 +/+ (7F / 2M)	RNF213 -/- (5F / 3M)
	4160	44800
	1840
	5120	17280
	12800	16640
	1760	8160
	10240	8320
	10880	36480
	117760	34560
	78080	78080
Table Analyzed	Lung titers
Column C	RNF213 -/- (5F / 3M)
vs.	vs.
Column B	RNF213 +/+ (7F / 2M)
Mann Whitney test
P value	0.1742
Exact or approximate P value?	Exact
P value summary	ns
Significantly different (P < 0.05)?	No
One- or two-tailed P value?	Two-tailed
Sum of ranks in column B,C	66.50 , 86.50
Mann-Whitney U	21.5
Difference between medians
Median of column B	10240, n=9
Median of column C	25920, n=8
Difference: Actual	15680
Difference: Hodges-Lehmann	9280

## Sheet: Sup. fig. 12F
Weight loss in vivo RSV infection		RNF213 +/+ (3F / 2M)					RNF213 -/- (3F / 2M)
	0	100	100	100	100	100	100	100	100	100	100
	1	86.0465	85.7143	93.6782	94	95.7198	93.8775	89.5238	95.2632	90.5797	95.7031
	2	87.907	91.4286	98.2759	95.6667	97.2763	94.898	89.5238	94.7368	94.9275	96.0938
	3	88.3721	94.8571	95.4023	91.6667	96.8872	86.2245	86.1905	87.3684	89.1304	89.8438
	4	87.907	89.1429	94.8276	87.6667	94.9416	81.6326	80	82.1053	83.3333	86.7188
	5	80.9302	83.4286	86.2069	83.3333	86.7704	77.551	77.6191	78.9474	78.2609	82.8125
	6	76.7442	80.5714	86.2069	81	85.9922	76.5306	77.6191	76.3158	76.087	81.6406
	7	75.3488	69.1429	85.6322	75.3333	76.6537	70.9184	70.9524	71.579	69.9275	73.4375
	8	81.8605		91.954	72.3333	82.8794
	9	86.5116		98.2759		85.6031
	10	88.8372		100		87.9
	11	92.093		98.8506		89.5
	12	93.4884		98.2759		89.5
	13	93.9535		102.299		90.3
	14	92.5581		102.874		92.6
Discovery?	P value	Mean of RNF213 +/+ (3F / 2M)	Mean of RNF213 -/- (3F / 2M)	Difference	SE of difference	t ratio	df	q value
No	>0.999999	100	100	0	1.994	0	64	0.88375
No	0.329779	91.03	92.99	-1.958	1.994	0.982	64	0.38859
No	0.970151	94.11	94.04	0.07489	1.994	0.03757	64	0.88375
No	0.005843	93.44	87.75	5.686	1.994	2.852	64	0.020655
Yes	0.000126	90.9	82.76	8.139	1.994	4.083	64	0.000891
No	0.012968	84.13	79.04	5.096	1.994	2.556	64	0.024037
No	0.028611	82.1	77.64	4.464	1.994	2.239	64	0.040455
No	0.0136	76.42	71.36	5.059	1.994	2.538	64	0.024037

## Sheet: Sup. fig. 12G
Day	RNF213 +/+ (3F / 2M)	RNF213 -/- (3F / 2M)
7	1	1
7		1
7		1
7		1
7		1
8	1
14	0
14	0
14	0
Comparison of Survival Curves
Log-rank (Mantel-Cox) test
Chi square	6
df	1
P value	0.0143
P value summary	*
Are the survival curves sig different?	Yes
Gehan-Breslow-Wilcoxon test
Chi square	6
df	1
P value	0.0143
P value summary	*
Are the survival curves sig different?	Yes
Median survival
RNF213 +/+ (3F / 2M)	Undefined
RNF213 -/- (3F / 2M)	7
Hazard Ratio (Mantel-Haenszel)	A/B	B/A
Ratio (and its reciprocal)	0.04979	20.09
95% CI of ratio	0.004514 to 0.5491	1.821 to 221.5
Hazard Ratio (logrank)	A/B	B/A
Ratio (and its reciprocal)	0.3	3.333
95% CI of ratio	0.06714 to 1.340	0.7460 to 14.89
