# Supplementary material for: Ring finger protein 213 assembles into a sensor for ISGylated proteins with antimicrobial activity
Source: Nat Commun. 2021 Oct 1;12:5772. doi: 10.1038/s41467-021-26061-w (PMC8486878; doi:10.1038/s41467-021-26061-w)
Supplement: Supplementary file 6 — Source Data [file 41467_2021_26061_MOESM6_ESM.zip › Source data_2021.08.26/Source data quantification and statistical tests/Supplementary figure 5.xlsx]

## Sheet: Sup. fig. 5C - left panel
Voxel lipid droplet / cell	OA WT	OA Rnf213KO	OA + IFN WT	OA + IFN Rnf213KO
	80679	81840.1	46426.9	4458.12
	134663	75258.7	45458.9	37644.2
	64253.3	66759.1	27807.8	32413.3
	61634.7	77604.3	64692.4	50363.2
	66853.6	67139.3	30776.7	61575.3
Column B	OA Rnf213KO
vs.	vs.
Column A	OA WT
Unpaired t test
P value	0.5877
P value summary	ns
Significantly different (P < 0.05)?	No
One- or two-tailed P value?	Two-tailed
t, df	t=0.5649, df=8
How big is the difference?
Mean of column A	81617
Mean of column B	73720
Difference between means (B - A) ± SEM	-7896 ± 13980
95% confidence interval	-40134 to 24341
R squared (eta squared)	0.03835
F test to compare variances
F, DFn, Dfd	21.32, 4, 4
P value	0.0117
P value summary	*
Significantly different (P < 0.05)?	Yes
Data analyzed
Sample size, column A	5
Sample size, column B	5
Column D	OA + IFN Rnf213KO
vs.	vs.
Column C	OA + IFN WT
Unpaired t test
P value	0.6364
P value summary	ns
Significantly different (P < 0.05)?	No
One- or two-tailed P value?	Two-tailed
t, df	t=0.4913, df=8
How big is the difference?
Mean of column C	43033
Mean of column D	37291
Difference between means (D - C) ± SEM	-5742 ± 11686
95% confidence interval	-32689 to 21205
R squared (eta squared)	0.02929
F test to compare variances
F, DFn, Dfd	2.144, 4, 4
P value	0.4782
P value summary	ns
Significantly different (P < 0.05)?	No
Data analyzed
Sample size, column C	5
Sample size, column D	5

## Sheet: Sup. fig. 5C - right panel
Count lipid droplet / cell	OA WT	OA Rnf213KO	OA + IFN WT	OA + IFN Rnf213KO
	8.83333	6.875	11.4286	6.875
	11.3333	9.33333	8.27273	9.33333
	9.83333	7.375	6.35714	7.375
	6.66667	5.85714	9.36364	8.57143
	9.25	11.1429	7.85714	11.1429
Column B	OA Rnf213KO
vs.	vs.
Column A	OA WT
Unpaired t test
P value	0.4042
P value summary	ns
Significantly different (P < 0.05)?	No
One- or two-tailed P value?	Two-tailed
t, df	t=0.8807, df=8
How big is the difference?
Mean of column A	9.183
Mean of column B	8.117
Difference between means (B - A) ± SEM	-1.067 ± 1.211
95% confidence interval	-3.860 to 1.726
R squared (eta squared)	0.08838
F test to compare variances
F, DFn, Dfd	1.550, 4, 4
P value	0.6814
P value summary	ns
Significantly different (P < 0.05)?	No
Data analyzed
Sample size, column A	5
Sample size, column B	5
Column D	OA + IFN Rnf213KO
vs.	vs.
Column C	OA + IFN WT
Unpaired t test
P value	0.9975
P value summary	ns
Significantly different (P < 0.05)?	No
One- or two-tailed P value?	Two-tailed
t, df	t=0.003245, df=8
How big is the difference?
Mean of column C	8.656
Mean of column D	8.66
Difference between means (D - C) ± SEM	0.003680 ± 1.134
95% confidence interval	-2.611 to 2.619
R squared (eta squared)	1.316e-06
F test to compare variances
F, DFn, Dfd	1.244, 4, 4
P value	0.8377
P value summary	ns
Significantly different (P < 0.05)?	No
Data analyzed
Sample size, column C	5
Sample size, column D	5
