# Supplementary material for: Ring finger protein 213 assembles into a sensor for ISGylated proteins with antimicrobial activity
Source: Nat Commun. 2021 Oct 1;12:5772. doi: 10.1038/s41467-021-26061-w (PMC8486878; doi:10.1038/s41467-021-26061-w)
Supplement: Supplementary file 6 — Source Data [file 41467_2021_26061_MOESM6_ESM.zip › Source data_2021.08.26/Source data quantification and statistical tests/Supplementary figure 6.xlsx]

## Sheet: Sup. fig. 6B
Soluble - INF β				Soluble + INF β				Membrane - INF β				Membrane + INF β
65.6	69.3	52.1	78.1	55.3	53.7	65.9	51.8	34.4	30.7	47.9	21.9	44.7	46.3	34.1	48.2
Column B	Soluble + INF β
vs.	vs.
Column A	Soluble - INF β
Unpaired t test
P value	0.1759
P value summary	ns
Significantly different (P < 0.05)?	No
One- or two-tailed P value?	Two-tailed
t, df	t=1.534, df=6
How big is the difference?
Mean of column A	66.28
Mean of column B	56.68
Difference between means (B - A) ± SEM	-9.600 ± 6.258
95% confidence interval	-24.91 to 5.713
R squared (eta squared)	0.2817
F test to compare variances
F, DFn, Dfd	2.929, 3, 3
P value	0.401
P value summary	ns
Significantly different (P < 0.05)?	No
Data analyzed
Sample size, column A	4
Sample size, column B	4
Column D	Membrane + INF β
vs.	vs.
Column C	Membrane - INF β
Unpaired t test
P value	0.1759
P value summary	ns
Significantly different (P < 0.05)?	No
One- or two-tailed P value?	Two-tailed
t, df	t=1.534, df=6
How big is the difference?
Mean of column C	33.73
Mean of column D	43.33
Difference between means (D - C) ± SEM	9.600 ± 6.258
95% confidence interval	-5.713 to 24.91
R squared (eta squared)	0.2817
F test to compare variances
F, DFn, Dfd	2.929, 3, 3
P value	0.401
P value summary	ns
Significantly different (P < 0.05)?	No
Data analyzed
Sample size, column C	4
Sample size, column D	4
