# Supplementary material for: Ring finger protein 213 assembles into a sensor for ISGylated proteins with antimicrobial activity
Source: Nat Commun. 2021 Oct 1;12:5772. doi: 10.1038/s41467-021-26061-w (PMC8486878; doi:10.1038/s41467-021-26061-w)
Supplement: Supplementary file 6 — Source Data [file 41467_2021_26061_MOESM6_ESM.zip › Source data_2021.08.26/Source data quantification and statistical tests/Supplementary figure 7.xlsx]

## Sheet: Sup. fig. 7C
Experiment 1 -IFN control cells			siScramble untreated			siRNF213 untreated				Experiment 2 -IFN control cells	untreated	Value only ->	0h	24h	48h	72h
		Time	mean	SEM	n	mean	SEM	n			siScramble	Replicate 1	6.25	282.5	2759.75	8283.25
	0h	0	5.75	3.66003	4	8	0.25	4				Replicate 2	19.25	377.5	3458.75	9772.25
	24h	24	184.5	10.0333	4	392.75	23.9909	4				Replicate 3	29.25	238.5	2550.75	8055.25
	48	48	1813.5	46.5448	4	4837	92.3096	4				Replicate 4	7.25	225.5	1997.75	7293.25
	72h	72	7711	190.041	4	16704.5	463.601	4			siRNF213	Replicate 1	5.5	1031.5	10147.5	30704
												Replicate 2	20.5	945.5	9628.5	28820
Experiment 1 -IFN control cells	Baseline	0	0									Replicate 3	20.5	836.5	8913.5	26611
												Replicate 4	11.5	1024.5	11535.5	32540
	Total Area	140553	326064
	Std. Error	4840	11588
	95% Confidence Interval	131068 to 150038	303352 to 348776
	Total Peak Area	140553	326064
	Std. Error	4840	11588
	95% Confidence Interval	131068 to 150038	303352 to 348776
	Number of Peaks	1	1
	Peak 1
	First X	0	0
	Last X	72	72
	Peak X	72	72
	Peak Y	7711	16705
	Area	140553	326064
	Std. Error	4840	11588
	95% Confidence Interval	131068 to 150038	303352 to 348776
	%Area	100	100
Experiment 2 -IFN control cells		Time	siScramble untreated			siRNF213 untreated
		Time	mean	SEM	n	mean	SEM	n
	0h	0	15.5	5.45245	4	14.5	3.67423	4
	24h	24	281	34.4008	4	959.5	45.4001	4
	48	48	2691.75	301.998	4	10056.2	554.178	4
	72h	72	8351	518.881	4	29668.8	1271.02	4
Experiment 2 -IFN control cells	Discovery?	P value	Mean of siScramble untreated	Mean of siRNF213 untreated	Difference	SE of difference	t ratio	df		q value
0h	No	0.884098	15.5	14.5	1	6.575	0.1521	6		0.223235
24h	Yes	2.1e-05	281	959.5	-678.5	56.96	11.91	6		8e-06
48	Yes	2.4e-05	2692	10056	-7365	631.1	11.67	6		8e-06
72h	Yes	5e-06	8351	29669	-21318	1373	15.53	6		5e-06
Experiment 2 -IFN control cells	siScramble untreated	siRNF213 untreated
Baseline	0	0
Total Area	171744	620577
Std. Error	16172	35871
95% Confidence Interval	140048 to 203440	550272 to 690882
Total Peak Area	171744	620577
Std. Error	16172	35871
95% Confidence Interval	140048 to 203440	550272 to 690882
Number of Peaks	1	1
Peak 1
First X	0	0
Last X	72	72
Peak X	72	72
Peak Y	8351	29669
Area	171744	620577
Std. Error	16172	35871
95% Confidence Interval	140048 to 203440	550272 to 690882
%Area	100	100
Experiment 3 -IFN control cells		Time	siScramble untreated			siRNF213 untreated
		Time	mean	SEM	n	mean	SEM	n
	0h	0	12	2.09662	4	-14.25	6.408	4
	24h	24	282.25	28.2765	4	841	69.6532	4
	48	48	2362	277.13	4	8720	411.142	4
	72h	72	8044.5	528.395	4	27277.2	827.096	4
Baseline	0	0
Total Area	160140	556626
Std. Error	15818	24377
95% Confidence Interval	129137 to 191143	508847 to 604405
Total Peak Area	160140	556623
Std. Error	15818	24377
95% Confidence Interval	129137 to 191143	508844 to 604402
Number of Peaks	1	1
Peak 1
First X	0	0.4
Last X	72	72
Peak X	72	72
Peak Y	8045	27277
Area	160140	556623
Std. Error	15818	24377
95% Confidence Interval	129137 to 191143	508844 to 604402
%Area	100	100
AUC -IFN control cells	siScramble	siRNF213
	100	2.31987
	100	3.61338
	100	3.47587
Table Analyzed	untreated control cell
Column B	siRNF213
vs.	vs.
Column A	siScramble
Unpaired t test
P value	0.0065
P value summary	**
Significantly different (P < 0.05)?	Yes
One- or two-tailed P value?	Two-tailed
t, df	t=5.208, df=4
How big is the difference?
Mean of column A	1
Mean of column B	3.136
Difference between means (B - A) ± SEM	2.136 ± 0.4102
95% confidence interval	0.9975 to 3.275
R squared (eta squared)	0.8715
F test to compare variances
F, DFn, Dfd	Infinity, 2, 2
P value	<0.0001
P value summary	****
Significantly different (P < 0.05)?	Yes
Data analyzed
Sample size, column A	3
Sample size, column B	3

## Sheet: Sup. fig. 7D
Experiment 1 +IFN control cells		Time	siScramble +IFN			siRNF213 +IFN				Experiment 2 +IFN control cells	Normalization ->	0h	24h	48h	72h
		Time	mean	SEM	n	mean	SEM	n		+IFN	Replicate 1	16.75	136.5	975.5	2859.25
	0h	0	11.75	2.72336	4	6	3.47311	4		siScramble	Replicate 2	27.75	125.5	1150.5	3251.25
	24h	24	36	0.478714	4	105.25	6.36396	4			Replicate 3	10.75	161.5	1245.5	3290.25
	48	48	288.5	27.2305	4	1154.25	90.371	4			Replicate 4	9.75	93.5	792.5	2515.25
	72h	72	1473.25	168.096	4	5285	341.76	4		siRNF213	Replicate 1	7.25	499.25	4542.25	14647.5
											Replicate 2	13.25	189.25	2695.25	10496.5
	siScramble +IFN	siRNF213 +IFN									Replicate 3	6.25	324.25	3128.25	10102.5
Baseline	0	0									Replicate 4	13.25	400.25	3241.25	11538.5
Total Area	25608	93720
Std. Error	4139	8760
95% Confidence Interval	17495 to 33721	76551 to 110889
Total Peak Area	25608	93720
Std. Error	4139	8760
95% Confidence Interval	17495 to 33721	76551 to 110889
Number of Peaks	1	1
Peak 1
First X	0	0
Last X	72	72
Peak X	72	72
Peak Y	1473	5285
Area	25608	93720
Std. Error	4139	8760
95% Confidence Interval	17495 to 33721	76551 to 110889
%Area	100	100
Experiment 2 +IFN control cells	Time	siScramble +IFN			siRNF213 +IFN
	0	16.25	4.1332	4	10	1.88746	4
	24	129.25	14.0971	4	353.25	65.3593	4
	48	1041	99.9387	4	3401.75	397.958	4
	72	2979	182.666	4	11696.2	1029.33	4
Experiment 2 +IFN control cells	siScramble +IFN	siRNF213 +IFN
Baseline	0	0
Total Area	64029	230595
Std. Error	5565	28243
95% Confidence Interval	53123 to 74935	175240 to 285950
Total Peak Area	64029	230595
Std. Error	5565	28243
95% Confidence Interval	53123 to 74935	175240 to 285950
Number of Peaks	1	1
Peak 1
First X	0	0
Last X	72	72
Peak X	72	72
Peak Y	2979	11696
Area	64029	230595
Std. Error	5565	28243
95% Confidence Interval	53123 to 74935	175240 to 285950
%Area	100	100
Experiment 2 +IFN control cells	Discovery?	P value	Mean of siScramble +IFN	Mean of siRNF213 +IFN	Difference	SE of difference	t ratio	df	q value
0h	No	0.218117	16.25	10	6.25	4.544	1.376	6	0.110149
24h	No	0.015416	129.3	353.3	-224	66.86	3.35	6	0.01038
48	Yes	0.001201	1041	3402	-2361	410.3	5.754	6	0.001213
72h	Yes	0.000162	2979	11696	-8717	1045	8.339	6	0.000326
Experiment 3 +IFN control cells	Time	siScramble +IFN			siRNF213 +IFN
		mean	SEM	n	mean	SEM	SEM
	0	17.25	15.1348	4	9.5	2.59406	4
	24	99.75	5.85057	4	360	27.3172	4
	48	784.25	42.5683	4	3406.25	320.136	4
	72	2521.25	159.379	4	11994	1164.48	4
	siScramble +IFN	siRNF213 +IFN
Baseline	0	0
Total Area	51678	234432
Std. Error	4110	30000
95% Confidence Interval	43623 to 59733	175633 to 293231
Total Peak Area	51678	234432
Std. Error	4110	30000
95% Confidence Interval	43623 to 59733	175633 to 293231
Number of Peaks	1	1
Peak 1
First X	0	0
Last X	72	72
Peak X	72	72
Peak Y	2521	11994
Area	51678	234432
Std. Error	4110	30000
95% Confidence Interval	43623 to 59733	175633 to 293231
%Area	100	100
AUC	siScramble	siRNF213
	100	3.65979
	100	3.60141
	100	4.5364
Table Analyzed	+IFN control cell
Column B	siRNF213
vs.	vs.
Column A	siScramble
Unpaired t test
P value	0.0006
P value summary	***
Significantly different (P < 0.05)?	Yes
One- or two-tailed P value?	Two-tailed
t, df	t=9.698, df=4
How big is the difference?
Mean of column A	1
Mean of column B	3.933
Difference between means (B - A) ± SEM	2.933 ± 0.3024
95% confidence interval	2.093 to 3.772
R squared (eta squared)	0.9592
F test to compare variances
F, DFn, Dfd	Infinity, 2, 2
P value	<0.0001
P value summary	****
Significantly different (P < 0.05)?	Yes
Data analyzed
Sample size, column A	3
Sample size, column B	3

## Sheet: Sup. fig. 7F
Experiment 1 -IFN ISG15 KO cells	Time	siScramble untreated			siRNF213 untreated					Experiment 2 -IFN ISG15 KO cells	untreated	Value only ->	0h	24h	48h	72h
		mean	SEM	n	mean	SEM	n				siScramble	Replicate 1	26	749.75	6955.75	19062.5
0h	0	2.5	1.47196	4	-0.25	1.97379	4					Replicate 2	28	795.75	6620.75	18736.5
24h	24	416.75	18.8431	4	1489.75	76.0455	4					Replicate 3	44	852.75	7163.75	19341.5
48	48	4123.75	120.67	4	10785.2	353.291	4					Replicate 4	47	867.75	7847.75	19628.5
72h	72	9463.75	182.427	4	13677.2	373.705	4				siRNF213	Replicate 1	27	3131.5	19005.2	27907.8
												Replicate 2	23	3059.5	19666.2	29759.8
experiment 1 - AUC	siScramble untreated	siRNF213 untreated										Replicate 3	31	2972.5	19920.2	30268.8
Baseline	0	0										Replicate 4	27	2861.5	19985.2	30056.8
Total Area	222567	458724
Std. Error	6029	15195
95% Confidence Interval	210750 to 234384	428942 to 488506
Total Peak Area	222567	458724
Std. Error	6029	15195
95% Confidence Interval	210750 to 234384	428942 to 488506
Number of Peaks	1	1
Peak 1
First X	0	0.00403
Last X	72	72
Peak X	72	72
Peak Y	9464	13677
Area	222567	458724
Std. Error	6029	15195
95% Confidence Interval	210750 to 234384	428942 to 488506
%Area	100	100
Experiment 2 -IFN ISG15 KO cells	Time	siScramble untreated			siRNF213 untreated
		mean	SEM	n	mean	SEM	n
0h	0	36.25	5.39096	4	27	1.63299	4
24h	24	816.5	27.1213	4	3006.25	58.177	4
48	48	7147	258.98	4	19644.2	223.842	4
72h	72	19192.2	190.861	4	29498.2	540.344	4
Experiment 2 -IFN ISG15 KO cells	Discovery?	P value	Mean of siScramble untreated	Mean of siRNF213 untreated	Difference	SE of difference	t ratio	df	q value
0h	No	0.151667	36.25	27	9.25	5.633	1.642	6	0.038296
24h	Yes	<0.000001	816.5	3006	-2190	64.19	34.11	6	<0.000001
48	Yes	<0.000001	7147	19644	-12497	342.3	36.51	6	<0.000001
72h	Yes	2e-06	19192	29498	-10306	573.1	17.98	6	<0.000001
Experiment 2 - AUC	siScramble untreated	siRNF213 untreated
Baseline	0	0
Total Area	421866	897915
Std. Error	9955	15159
95% Confidence Interval	402354 to 441378	868204 to 927626
Total Peak Area	421866	897915
Std. Error	9955	15159
95% Confidence Interval	402354 to 441378	868204 to 927626
Number of Peaks	1	1
Peak 1
First X	0	0
Last X	72	72
Peak X	72	72
Peak Y	19192	29498
Area	421866	897915
Std. Error	9955	15159
95% Confidence Interval	402354 to 441378	868204 to 927626
%Area	100	100
Experiment 3 -IFN ISG15 KO cells	Time	siScramble untreated			siRNF213 untreated
		mean	SEM	n	mean	SEM	n
0h	0	32.5	1.55456	4	32	4.78496	4
24h	24	1014	47.9277	4	3102.75	86.7077	4
48	48	8731.25	105.867	4	19502.8	175.864	4
72h	72	20253.2	219.802	4	27315.2	392.224	4
Experiment 3 - AUC
	siScramble untreated	siRNF213 untreated
Baseline	0	0
Total Area	477315	870699
Std. Error	6587	11529
95% Confidence Interval	464405 to 490225	848103 to 893295
Total Peak Area	477315	870699
Std. Error	6587	11529
95% Confidence Interval	464405 to 490225	848103 to 893295
Number of Peaks	1	1
Peak 1
First X	0	0
Last X	72	72
Peak X	72	72
Peak Y	20253	27315
Area	477315	870699
Std. Error	6587	11529
95% Confidence Interval	464405 to 490225	848103 to 893295
%Area	100	100
AUC	siScramble	siRNF213
	100	2.06106
	100	2.12844
	100	1.82416
Table Analyzed	untreated ISG15 KO cell
Column B	siRNF213
vs.	vs.
Column A	siScramble
Unpaired t test
P value	0.0004
P value summary	***
Significantly different (P < 0.05)?	Yes
One- or two-tailed P value?	Two-tailed
t, df	t=10.89, df=4
How big is the difference?
Mean of column A	1
Mean of column B	2.005
Difference between means (B - A) ± SEM	1.005 ± 0.09227
95% confidence interval	0.7484 to 1.261
R squared (eta squared)	0.9674
F test to compare variances
F, DFn, Dfd	Infinity, 2, 2
P value	<0.0001
P value summary	****
Significantly different (P < 0.05)?	Yes
Data analyzed
Sample size, column A	3
Sample size, column B	3

## Sheet: Sup. fig. 7G
Experiment 1 +IFN ISG15 KO cells	Time	siScramble +IFN			siRNF213 +IFN					Experiment 2 +IFN ISG15 KO cells		Normalization ->	0h	24h	48h	72h
		mean	SEM	n	mean	SEM	n				+IFN	Replicate 1	9.5	314.25	2115.25	5154.5
0h	0	4.75	1.60078	4	9	2.86865	4				siScramble	Replicate 2	-2.5	330.25	2170.25	6326.5
24h	24	182.75	12.2338	4	576	31.4282	4					Replicate 3	6.5	283.25	2202.25	6049.5
48	48	1606.75	42.5918	4	5479.25	171.106	4					Replicate 4	-14.5	268.25	1942.25	5769.5
72h	72	4706.5	120.068	4	8118	201.651	4				siRNF213	Replicate 1	12.75	834.5	5845.75	10157.2
												Replicate 2	1.75	845.5	6124.75	11682.2
Experiment 1 - AUC	siScramble +IFN	siRNF213 +IFN										Replicate 3	25.75	759.5	5629.75	10568.2
Baseline	0	0										Replicate 4	24.75	609.5	4798.75	9528.25
Total Area	99483	242850
Std. Error	3251	7635
95% Confidence Interval	93112 to 105854	227886 to 257814
Total Peak Area	99483	242850
Std. Error	3251	7635
95% Confidence Interval	93112 to 105854	227886 to 257814
Number of Peaks	1	1
Peak 1
First X	0	0
Last X	72	72
Peak X	72	72
Peak Y	4707	8118
Area	99483	242850
Std. Error	3251	7635
95% Confidence Interval	93112 to 105854	227886 to 257814
%Area	100	100
Experiment 2 +IFN ISG15 KO cells	siScramble +IFN			siRNF213 +IFN
Time	mean	SEM	n	mean	SEM	n
0	-0.25	5.39096	4	16.25	5.66422	4
24	299	14.1502	4	762.25	54.3835	4
48	2107.5	57.9387	4	5599.75	285.576	4
72	5825	250.758	4	10484	453.057	4
Experiment 2 +IFN ISG15 KO cells	Discovery?	P value	Mean of siScramble +IFN	Mean of siRNF213 +IFN	Difference	SE of difference	t ratio	df	q value
0h	No	0.079363	-0.25	16.25	-16.5	7.82	2.11	6	0.020039
24h	Yes	0.000172	299	762.3	-463.3	56.19	8.244	6	5.8e-05
48	Yes	2e-05	2108	5600	-3492	291.4	11.98	6	2.1e-05
72h	Yes	0.000105	5825	10484	-4659	517.8	8.997	6	5.3e-05
Experiment 2 +IFN ISG15 KO cells	siScramble +IFN	siRNF213 +IFN
Baseline	0	0
Total Area	127653	278691
Std. Error	6350	14684
95% Confidence Interval	115208 to 140098	249912 to 307470
Total Peak Area	127653	278691
Std. Error	6350	14684
95% Confidence Interval	115208 to 140098	249912 to 307470
Number of Peaks	1	1
Peak 1
First X	0.0201	0
Last X	72	72
Peak X	72	72
Peak Y	5825	10484
Area	127653	278691
Std. Error	6350	14684
95% Confidence Interval	115208 to 140098	249912 to 307470
%Area	100	100
Experiment 3 +IFN ISG15 KO cells	siScramble +IFN			siRNF213 +IFN
Time	mean	SEM	n	mean	SEM	n
0	1.75	2.86865	4	19.5	4.25	4
24	364.5	19.8006	4	721.25	76.6859	4
48	2482.75	115.532	4	5179.5	185.107	4
72	6628.75	181.569	4	9928	323.971	4
Experiment 3 +IFN ISG15 KO cells	siScramble +IFN	siRNF213 +IFN
Baseline	0	0
Total Area	147900	260988
Std. Error	5901	10330
95% Confidence Interval	136334 to 159466	240741 to 281235
Total Peak Area	147900	260988
Std. Error	5901	10330
95% Confidence Interval	136334 to 159466	240741 to 281235
Number of Peaks	1	1
Peak 1
First X	0	0
Last X	72	72
Peak X	72	72
Peak Y	6629	9928
Area	147900	260988
Std. Error	5901	10330
95% Confidence Interval	136334 to 159466	240741 to 281235
%Area	100	100
AUC	siScramble	siRNF213
	1	2.44112
	1	2.18319
	1	1.76463
Table Analyzed	+IFN ISG15 KO cell
Column B	siRNF213
vs.	vs.
Column A	siScramble
Unpaired t test
P value	0.0046
P value summary	**
Significantly different (P < 0.05)?	Yes
One- or two-tailed P value?	Two-tailed
t, df	t=5.731, df=4
How big is the difference?
Mean of column A	1
Mean of column B	2.13
Difference between means (B - A) ± SEM	1.130 ± 0.1971
95% confidence interval	0.5824 to 1.677
R squared (eta squared)	0.8914
F test to compare variances
F, DFn, Dfd	Infinity, 2, 2
P value	<0.0001
P value summary	****
Significantly different (P < 0.05)?	Yes
Data analyzed
Sample size, column A	3
Sample size, column B	3
