# Supplementary material for: Ring finger protein 213 assembles into a sensor for ISGylated proteins with antimicrobial activity
Source: Nat Commun. 2021 Oct 1;12:5772. doi: 10.1038/s41467-021-26061-w (PMC8486878; doi:10.1038/s41467-021-26061-w)
Supplement: Supplementary file 6 — Source Data [file 41467_2021_26061_MOESM6_ESM.zip › Source data_2021.08.26/Source data quantification and statistical tests/Supplementary figure 8.xlsx]

## Sheet: Sup. fig. 8C
CVB3 infection - qRT-PCR	empty vector	RNF213
	578.877	176.646
	371.194	271.229
	449.745	185.962
Column B	RNF213
vs.	vs.
Column A	empty vector
Unpaired t test
P value	0.0097
P value summary	**
Significantly different (P < 0.05)?	Yes
One- or two-tailed P value?	One-tailed
t, df	t=3.776, df=4
How big is the difference?
Mean of column A	466.6
Mean of column B	211.3
Difference between means (B - A) ± SEM	-255.3 ± 67.61
95% confidence interval	-443.0 to -67.61
R squared (eta squared)	0.781
F test to compare variances
F, DFn, Dfd	4.047, 2, 2
P value	0.3963
P value summary	ns
Significantly different (P < 0.05)?	No
Data analyzed
Sample size, column A	3
Sample size, column B	3

## Sheet: Sup. fig. 8E
time	empty vector			RNF213
24	0.934887	1.02841	1.03671	0.907838	0.904006	0.923285
Table Analyzed	Norm to MW empty 24h
Column B	RNF213
vs.	vs.
Column A	empty vector
Unpaired t test
P value	0.0281
P value summary	*
Significantly different (P < 0.05)?	Yes
One- or two-tailed P value?	One-tailed
t, df	t=2.662, df=4
How big is the difference?
Mean of column A	1
Mean of column B	0.9117
Difference between means (B - A) ± SEM	-0.08829 ± 0.03317
95% confidence interval	-0.1804 to 0.003810
R squared (eta squared)	0.6391
F test to compare variances
F, DFn, Dfd	30.69, 2, 2
P value	0.0631
P value summary	ns
Significantly different (P < 0.05)?	No
Data analyzed
Sample size, column A	3
Sample size, column B	3
