# Supplementary material for: Ring finger protein 213 assembles into a sensor for ISGylated proteins with antimicrobial activity
Source: Nat Commun. 2021 Oct 1;12:5772. doi: 10.1038/s41467-021-26061-w (PMC8486878; doi:10.1038/s41467-021-26061-w)
Supplement: Supplementary file 6 — Source Data [file 41467_2021_26061_MOESM6_ESM.zip › Source data_2021.08.26/Source data quantification and statistical tests/Supplementary figure 9.xlsx]

## Sheet: Sup. fig. 9B
si scramble	si RNF213	si d	inv6645	inv4009
100	133	118	102	131
100	104	160	146	188
100	154	127	92	216
100	133	168	159	160
Column B	si RNF213
vs.	vs.
Column A	si scramble
Unpaired t test
P value	0.0235
P value summary	*
Significantly different (P < 0.05)?	Yes
One- or two-tailed P value?	Two-tailed
t, df	t=3.018, df=6
How big is the difference?
Mean of column A	100
Mean of column B	131
Difference between means (B - A) ± SEM	31.00 ± 10.27
95% confidence interval	5.867 to 56.13
R squared (eta squared)	0.6029
F test to compare variances
F, DFn, Dfd	Infinity, 3, 3
P value	<0.0001
P value summary	****
Significantly different (P < 0.05)?	Yes
Data analyzed
Sample size, column A	4
Sample size, column B	4
Column C	si d
vs.	vs.
Column A	si scramble
Unpaired t test
P value	0.0123
P value summary	*
Significantly different (P < 0.05)?	Yes
One- or two-tailed P value?	Two-tailed
t, df	t=3.537, df=6
How big is the difference?
Mean of column A	100
Mean of column C	143.3
Difference between means (C - A) ± SEM	43.25 ± 12.23
95% confidence interval	13.33 to 73.17
R squared (eta squared)	0.6758
F test to compare variances
F, DFn, Dfd	Infinity, 3, 3
P value	<0.0001
P value summary	****
Significantly different (P < 0.05)?	Yes
Data analyzed
Sample size, column A	4
Sample size, column C	4
Column D	inv6645
vs.	vs.
Column A	si scramble
Unpaired t test
P value	0.1813
P value summary	ns
Significantly different (P < 0.05)?	No
One- or two-tailed P value?	Two-tailed
t, df	t=1.512, df=6
How big is the difference?
Mean of column A	100
Mean of column D	124.8
Difference between means (D - A) ± SEM	24.75 ± 16.37
95% confidence interval	-15.30 to 64.80
R squared (eta squared)	0.2759
F test to compare variances
F, DFn, Dfd	Infinity, 3, 3
P value	<0.0001
P value summary	****
Significantly different (P < 0.05)?	Yes
Data analyzed
Sample size, column A	4
Sample size, column D	4
Column E	inv4009
vs.	vs.
Column A	si scramble
Unpaired t test
P value	0.0068
P value summary	**
Significantly different (P < 0.05)?	Yes
One- or two-tailed P value?	Two-tailed
t, df	t=4.037, df=6
How big is the difference?
Mean of column A	100
Mean of column E	173.8
Difference between means (E - A) ± SEM	73.75 ± 18.27
95% confidence interval	29.05 to 118.5
R squared (eta squared)	0.7309
F test to compare variances
F, DFn, Dfd	Infinity, 3, 3
P value	<0.0001
P value summary	****
Significantly different (P < 0.05)?	Yes
Data analyzed
Sample size, column A	4
Sample size, column E	4

## Sheet: Sup. fig. 9C
-> single data points	HeLa WT	HeLa OE RNF213	HeLa OE dC	-> means	HeLa WT	HeLa OE RNF213	HeLa OE dC
	5600	3800	6300		5650	3800	6250
	5300	5600	5400		5250	5250	5550
	5700	3800	5700		5100	4850	5350
	5200	4900	6200		5450	5250	5850
	5200	4600	5500
	5000	5100	5200
	5400	5500	6000
	5500	5000	5700
Column B	HeLa OE RNF213
vs.	vs.
Column A	HeLa WT
Unpaired t test
P value	0.164
P value summary	ns
Significantly different (P < 0.05)?	No
One- or two-tailed P value?	Two-tailed
t, df	t=1.585, df=6
How big is the difference?
Mean of column A	5363
Mean of column B	4788
Difference between means (B - A) ± SEM	-575.0 ± 362.7
95% confidence interval	-1463 to 312.5
R squared (eta squared)	0.2952
F test to compare variances
F, DFn, Dfd	8.185, 3, 3
P value	0.1179
P value summary	ns
Significantly different (P < 0.05)?	No
Data analyzed
Sample size, column A	4
Sample size, column B	4
Column C	HeLa OE dC
vs.	vs.
Column A	HeLa WT
Unpaired t test
P value	0.1422
P value summary	ns
Significantly different (P < 0.05)?	No
One- or two-tailed P value?	Two-tailed
t, df	t=1.689, df=6
How big is the difference?
Mean of column A	5363
Mean of column C	5750
Difference between means (C - A) ± SEM	387.5 ± 229.5
95% confidence interval	-174.0 to 949.0
R squared (eta squared)	0.3222
F test to compare variances
F, DFn, Dfd	2.676, 3, 3
P value	0.4402
P value summary	ns
Significantly different (P < 0.05)?	No
Data analyzed
Sample size, column A	4
Sample size, column C	4

## Sheet: Sup. fig. 9D
-> single data points	HeLa siKD RNF213	HeLa SiNT		-> means	HeLa siKD RNF213	HeLa SiNT
	5300	5400			5350	5550
	4800	4600			4700	4200
	4600	5700			5250	4200
	5400	3800			4950	5000
	5500	3900
	5000	4500
	4900	5100
	5000	4900
Column E	HeLa SiNT
vs.	vs.
Column D	HeLa siKD RNF213
Unpaired t test
P value	0.4034
P value summary	ns
Significantly different (P < 0.05)?	No
One- or two-tailed P value?	Two-tailed
t, df	t=0.8989, df=6
How big is the difference?
Mean of column D	5063
Mean of column E	4738
Difference between means (E - D) ± SEM	-325.0 ± 361.6
95% confidence interval	-1210 to 559.7
R squared (eta squared)	0.1187
F test to compare variances
F, DFn, Dfd	4.990, 3, 3
P value	0.2196
P value summary	ns
Significantly different (P < 0.05)?	No
Data analyzed
Sample size, column D	4
Sample size, column E	4

## Sheet: Sup. fig. 9E
E.V.+ SiScramble	HA-ISG15+ SiScramble		E.V.+ SiRNF213	HA-ISG15+ SiRNF213
100	79		100	92
100	73		100	90
100	86		100	88
Column B	HA-ISG15+ SiScramble
vs.	vs.
Column A	E.V.+ SiScramble
Unpaired t test
P value	0.0053
P value summary	**
Significantly different (P < 0.05)?	Yes
One- or two-tailed P value?	Two-tailed
t, df	t=5.502, df=4
How big is the difference?
Mean of column A	100
Mean of column B	79.33
Difference between means (B - A) ± SEM	-20.67 ± 3.756
95% confidence interval	-31.10 to -10.24
R squared (eta squared)	0.8833
F test to compare variances
F, DFn, Dfd	Infinity, 2, 2
P value	<0.0001
P value summary	****
Significantly different (P < 0.05)?	Yes
Data analyzed
Sample size, column A	3
Sample size, column B	3
Column B	HA-ISG15+ SiRNF213
vs.	vs.
Column A	E.V.+ SiRNF213
Unpaired t test
P value	0.001
P value summary	***
Significantly different (P < 0.05)?	Yes
One- or two-tailed P value?	Two-tailed
t, df	t=8.660, df=4
How big is the difference?
Mean of column A	100
Mean of column B	90
Difference between means (B - A) ± SEM	-10.00 ± 1.155
95% confidence interval	-13.21 to -6.794
R squared (eta squared)	0.9494
F test to compare variances
F, DFn, Dfd	Infinity, 2, 2
P value	<0.0001
P value summary	****
Significantly different (P < 0.05)?	Yes
Data analyzed
Sample size, column A	3
Sample size, column B	3
